# Supplementary material for: Impact of ARID1A and TP53 mutations in pediatric refractory or relapsed mature B-Cell lymphoma treated with CAR-T cell therapy
Source: Cancer Cell Int. 2023 Nov 19;23:281. doi: 10.1186/s12935-023-03122-2 (PMC10657579; doi:10.1186/s12935-023-03122-2)
Supplement: Supplementary file 1 — Supplementary Material 1 [file 12935_2023_3122_MOESM1_ESM.xlsx]

## Sheet: The grouping of all patients
Table S1. The grouping of all patients
ID	Gender	Cancer_type	Stage	CNS	Group
D1	Male	BL	IV	CNS1	Initial Remission
D2	Male	BL	III	CNS1	Initial Remission
D3	Male	BL	III	CNS1	Initial Remission
D4	Male	BL	IV	CNS3	Initial Remission
D5	Male	BL	II	CNS2	Initial Remission
D6	Male	FL	III	CNS1	Initial Remission
D7	Male	HGBL	III	CNS1	Initial Remission
D8	Male	HGBL	IV	CNS3	Initial Remission
D9	Female	BL	III	CNS1	Initial Remission
D10	Female	DLBCL	IV	CNS3	-
D11	Female	BL	III	CNS1	Initial Remission
D12	Male	HGBL	III	CNS1	-
D13	Male	DLBCL	II	CNS2	Initial Remission
D14	Male	BL	IV	CNS1	Initial Remission
D15	Male	BL	IV	CNS3	-
D16	Male	BL	III	CNS1	Initial Remission
D17	Male	BL	III	CNS1	Initial Remission
D18	Male	BL	IV	CNS3	r/r MB-NHL
D19	Male	BL	IV	CNS1	r/r MB-NHL
D20	Male	BL	III	CNS1	Initial Remission
D21	Male	BL	IV	CNS1	-
D22	Female	DLBCL	III	CNS1	Initial Remission
D23	Male	BL	IV	CNS1	Initial Remission
D24	Male	BL	III	CNS1	Initial Remission
D25	Male	BL	IV	CNS3	Initial Remission
D26	Male	DLBCL	III	CNS1	Initial Remission
D27	Male	BL	III	CNS1	Initial Remission
D28	Female	BL	IV	CNS3	Initial Remission
D29	Male	BL	III	CNS1	Initial Remission
D30	Male	HGBL	IV	CNS2	Initial Remission
D31	Female	BL	III	CNS1	Initial Remission
D32	Male	BL	III	CNS1	Initial Remission
D33	Female	BL	IV	CNS1	-
D34	Male	HGBL	III	CNS1	Initial Remission
D35	Male	HGBL	IV	CNS2	-
D36	Male	BL	III	CNS2	r/r MB-NHL
D37	Female	BL	IV	CNS3	r/r MB-NHL
D38	Male	DLBCL	IV	CNS1	r/r MB-NHL
D39	Male	PMBL	III	CNS1	r/r MB-NHL
D40	Male	BL	III	CNS2	r/r MB-NHL
D41	Male	DLBCL	III	CNS1	r/r MB-NHL
D42	Male	BL	III	CNS1	r/r MB-NHL
D43	Male	BL	III	CNS1	r/r MB-NHL
D44	Female	BL	IV	CNS3	r/r MB-NHL
D45	Male	BL	III	CNS2	r/r MB-NHL
D46	Female	BL	IV	CNS2	r/r MB-NHL
D47	Male	BL	IV	CNS3	r/r MB-NHL
D48	Male	BL	III	CNS1	r/r MB-NHL
D49	Male	BL	IV	CNS1	r/r MB-NHL
D50	Male	BL	III	CNS1	r/r MB-NHL
D51	Female	BL	III	CNS1	r/r MB-NHL
D52	Male	BL	IV	CNS2	r/r MB-NHL
D53	Male	BL	IV	CNS3	r/r MB-NHL
D54	Male	BL	III	CNS1	r/r MB-NHL
D55	Male	BL	IV	CNS3	r/r MB-NHL
D56	Male	BL	III	CNS2	r/r MB-NHL
D57	Female	PMBL	III	CNS1	r/r MB-NHL
D58	Male	HGBL	III	CNS1	r/r MB-NHL
D59	Male	BL	IV	CNS3	r/r MB-NHL
D60	Male	BL	III	CNS1	r/r MB-NHL
D61	Male	HGBL	IV	CNS1	r/r MB-NHL
D62	Male	BL	III	CNS1	r/r MB-NHL
D63	Male	BL	IV	CNS3	r/r MB-NHL
D64	Male	BL	IV	CNS3	r/r MB-NHL
D65	Male	BL	IV	CNS2	r/r MB-NHL
D66	Male	BL	IV	CNS3	r/r MB-NHL
D67	Male	BL	III	CNS1	r/r MB-NHL
D68	Male	BL	IV	CNS2	r/r MB-NHL
D69	Male	BL	III	CNS2	r/r MB-NHL
D70	Male	BL	III	CNS2	-
D71	Male	BL	III	CNS1	r/r MB-NHL
D72	Female	PMBL	III	CNS1	r/r MB-NHL
D73	Male	HGBL	III	CNS1	r/r MB-NHL
D74	Male	BL	IV	CNS3	r/r MB-NHL
D75	Male	HGBL	IV	CNS1	Initial Remission
D76	Male	BL	IV	CNS3	-
D77	Male	DLBCL	IV	CNS2	-
D78	Male	BL	IV	CNS3	-
D79	Female	BL	IV	CNS1	-
D80	Male	BL	IV	CNS2	-
D81	Female	DLBCL	III	CNS1	r/r MB-NHL
D82	Male	BL	III	CNS1	-
D83	Male	BL	IV	CNS3	r/r MB-NHL
D84	Male	BL	IV	CNS1	r/r MB-NHL
D85	Male	HGBL	IV	CNS1	r/r MB-NHL
D86	Female	PMBL	III	CNS1	r/r MB-NHL
D87	Male	DLBCL	IV	CNS1	r/r MB-NHL
D88	Male	DLBCL	III	CNS1	r/r MB-NHL
D89	Male	BL	IV	CNS1	r/r MB-NHL
